# Supplementary material for: Conservation of Micromeria browiczii (Lamiaceae), Endemic to Zakynthos Island (Ionian Islands, Greece)
Source: Plants (Basel). 2021 Apr 15;10(4):778. doi: 10.3390/plants10040778 (PMC8071367; doi:10.3390/plants10040778)
Supplement: Supplementary file 1 [file plants-10-00778-s001.zip]

Archive with 1 entries (1 files):
- plants-1154290-supplementary.pdf
